# Supplementary material for: Effects of Blackcurrant Extract and Partially Hydrolyzed Guar Gum Intake on Gut Dysbiosis in Male University Rugby Players
Source: Microorganisms. 2025 Jul 2;13(7):1561. doi: 10.3390/microorganisms13071561 (PMC12299167; doi:10.3390/microorganisms13071561)
Supplement: Supplementary file 1 [file microorganisms-13-01561-s001.zip]

Archive with 1 entries (1 files):
- microorganisms-3644076-supplementary.pdf
